# Supplementary material for: The Products of Probiotic Bacteria Effectively Treat Persistent Enterococcus faecalis Biofilms
Source: Pharmaceutics. 2022 Mar 30;14(4):751. doi: 10.3390/pharmaceutics14040751 (PMC9027392; doi:10.3390/pharmaceutics14040751)
Supplement: Supplementary file 1 [file pharmaceutics-14-00751-s001.zip]

Archive with 1 entries (1 files):
- pharmaceutics-1614763-supplementary.pdf
